# Supplementary material for: Integrated Expression Profiles of mRNA and miRNA in Polarized Primary Murine Microglia
Source: PLoS One. 2013 Nov 11;8(11):e79416. doi: 10.1371/journal.pone.0079416 (PMC3823621; doi:10.1371/journal.pone.0079416)
Supplement: Table S1 — Primer list for RT-PCR study. (XLSX) [file pone.0079416.s004.xlsx]

## Sheet: Sheet1
Supplemental Table S1: Primer sets used for mRNA RT-PCR
Gene	Direction	Primer
IL-6	Forward	5’-CCAGTTCCTTCTTGGGACTG-3’
	Reverse	5’-CAGGTCTGTTGGGAGTGGTATCC-3’
IL-1b	Forward	5’-CTGGGATCCTCTCCAGCCAAGCT-3’
	Reverse	5’-GGAAGCAGCCCTTCATCTTTTGGGG-3’
TNF-a	Forward	5’-GCCCAGACCCTCACACTCAGATCA-3’
	Reverse	5’-CCCATCGGCTGGCACCACTAGT-3’
NOS2	Forward	5’-CCCTTCCGAAGTTTCTGGCAGCAGCG-3’
	Reverse	5’-GGCTGTCAGAGCCTCGTGGCTTTGG-3’
IL-10	Forward	5’-GGCTGAGGCGCTGTCATCGATTT-3’
	Reverse	5’-GGCCTTGTAGACACCTTGGTCTTGG-3’
PAI-1	Forward	5’-GGGACACCCTCAGCATGTTC-3’
	Reverse	5’-TGTTGGTGAGGGCGGAGA-3’
CHI3L3	Forward	5’-CCAGCAGAAGCTCTCCAGAAGCAAT-3’
	Reverse	5’-GGAAGATCCCAGCTGTCGTTCAGA-3’
Arg1	Forward	5’-TTAGGGTTACGGCCGGTGGAGAG-3’
	Reverse	5’-CCCCTCCTCGAGGCTGTCCTTTTG-3’
GAPDH	Forward	5’-ACGGCCGCATCTTTCTTGTGCA-3’
	Reverse	5’-CCAGGCGCCCAATACGGCC-3’
