# Supplementary material for: Integrated Expression Profiles of mRNA and miRNA in Polarized Primary Murine Microglia
Source: PLoS One. 2013 Nov 11;8(11):e79416. doi: 10.1371/journal.pone.0079416 (PMC3823621; doi:10.1371/journal.pone.0079416)
Supplement: Table S3 — LPS miRNA Targeting Systems Analysis Summary. (XLSX) [file pone.0079416.s006.xlsx]

## Sheet: Sheet1
Supplemental Table S3: miRNAs associated with LPS stimulation - Targeting Systems Analysis Summary
miRNA	Key Functions Rregulated	-log (Power)	Key Pathways regulated	-log (Power)	Key Transcription Factors	-log (Power)
mmu-miR-155	Cellular Growth and Proliferation	6.79048	Type II Diabetes Mellitus Signaling	4.05	STAT3	2.71444
	Cellular Function and Maintenance	6.76955	IL-4 Signaling	3.47	HOXA9	2.37882
	Cellular Development	6.76195	Acute Phase Response Signaling	3.46	CEBPD	2.35556
	Hematological System Development and Function	6.76195	Prolactin Signaling	3.32	STAT1	2.15802
	Hematopoiesis	6.76195	Type I Diabetes Mellitus Signaling	2.85	ETV3	1.88273
	Lymphoid Tissue Structure and Development	6.76195	IL-6 Signaling	2.75	GFI1B	1.88273
	Cell-To-Cell Signaling and Interaction	6.36754	Role of JAK2 in Hormone-like Cytokine Signaling	2.66	ZBTB17	1.88273
	Inflammatory Response	6.36754	IL-17A Signaling in Fibroblasts	2.63	IRF1	1.76447
	Cell Morphology	5.9431	B Cell Receptor Signaling	2.49	TRIM24	1.76447
	Tissue Morphology	5.88941	JAK/Stat Signaling	2.14	MYF6	1.73755
	Cell-mediated Immune Response	5.2815	Growth Hormone Signaling	2.06	ATF1	1.67985
	Organ Morphology	4.90658	Regulation of IL-2 Expression in Activated and Anergic T Lymphocytes	1.92	STAT5A	1.59176
	Humoral Immune Response	4.79588	IGF-1 Signaling	1.76	PPARGC1A	1.58336
	Embryonic Development	4.70333	T Cell Receptor Signaling	1.75	FHL2	1.58336
	Organ Development	4.70333	iCOS-iCOSL Signaling in T Helper Cells	1.71	GBX2	1.58336
	Organismal Development	4.70333	PTEN Signaling	1.69	E2F5	1.54363
	Tissue Development	4.70333	Glycosphingolipid Biosynthesis - Lactoseries	1.68	TLX1	1.54363
	Antigen Presentation	4.66756	RhoA Signaling	1.66	EGR1	1.52724
	Cellular Movement	4.44612	CD28 Signaling in T Helper Cells	1.63	MEIS1	1.47108
	Protein Synthesis	3.97881	PKCθ Signaling in T Lymphocytes	1.63	NFKB1	1.45346
	Cancer	3.9431	Role of Macrophages, Fibroblasts and Endothelial Cells in Rheumatoid Arthritis	1.63	MDM2	1.44009
	Cell Death	3.86328	PI3K/AKT Signaling	1.62	FOSB	1.44009
	Inflammatory Disease	3.62893	IL-12 Signaling and Production in Macrophages	1.58	TFDP1	1.35754
mmu-miR-297b-5p	Cardiovascular System Development and Function	4.53611	VEGF Family Ligand-Receptor Interactions	3.14	EDF1	2.20551
	Cellular Development	4.53611	AMPK Signaling	2.29	ARNT	2.19586
	Hematological System Development and Function	4.53611	G Protein Signaling Mediated by Tubby	1.94	SALL1	1.90658
	Hematopoiesis	4.53611	mTOR Signaling	1.78	ATF4	1.82974
	Organismal Development	4.53611	Role of Tissue Factor in Cancer	1.68	HOXB7	1.73049
	Cell Morphology	4.06098	Gα12/13 Signaling	1.62	EPAS1	1.63451
	Cellular Function and Maintenance	4.06098	Synaptic Long Term Depression	1.55	Meg3	1.6073
mmu-miR-10b	Cell Death	3.78252	Androgen and Estrogen Metabolism	2.05	Foxo	2.11634
	Cell Cycle	3.21042	Apoptosis Signaling	1.8	CDKN2A	2.02182
	Humoral Immune Response	3.21042	Aryl Hydrocarbon Receptor Signaling	1.47	TP53	1.82681
	Cellular Assembly and Organization	3.11238	Granzyme B Signaling	1.46	MXD1	1.81816
	Cardiovascular System Development and Function	2.91721	Methane Metabolism	1.46	ID2	1.767
	Organ Morphology	2.91721	Molecular Mechanisms of Cancer	1.45	GABPA	1.67985
	Embryonic Development	2.77211	B Cell Receptor Signaling	1.42	MECOM	1.64207
	Auditory and Vestibular System Development and Function	2.65956	Stilbene, Coumarine and Lignin Biosynthesis	1.41	NANOG	1.6073
	Cancer	2.65956	Biosynthesis of Steroids	1.35	ATN1	1.6073
mmu-miR-376a	Cell Morphology	4.87943	Inositol Phosphate Metabolism	2.67	PRDM16	2.3536
	Hematological System Development and Function	4.87943	Fcγ Receptor-mediated Phagocytosis in Macrophages and Monocytes	2.36	TP73	2.08566
	Hypersensitivity Response	4.87943	HGF Signaling	2.26	PSMC5	2.05306
	Inflammatory Response	4.87943	Fc Epsilon RI Signaling	2.23	NFIX	1.87943
	Cellular Assembly and Organization	4.10403	Rac Signaling	2.21	MSC	1.87943
	Hair and Skin Development and Function	4.10403	Synaptic Long Term Depression	2.01	ELF2	1.75449
	Carbohydrate Metabolism	3.88273	p70S6K Signaling	2.01	Nuclear factor 1	1.51428
	Molecular Transport	3.88273	CXCR4 Signaling	1.78	FOXF1	1.51428
	Small Molecule Biochemistry	3.88273	Thrombopoietin Signaling	1.76	CEBPA	1.51145
	Tissue Morphology	3.81248	Aldosterone Signaling in Epithelial Cells	1.73	CDKN2A	1.33161
	Cellular Movement	3.78252	GM-CSF Signaling	1.68
	Immune Cell Trafficking	3.78252	Erythropoietin Signaling	1.6
mmu-miR-124	Cell Death	6.97062	IL-1 Signaling	3.66	ELK4	3.2233
	Cell Morphology	6.82391	CXCR4 Signaling	3.4	NCOA3	2.58004
	Cancer	6.1986	Molecular Mechanisms of Cancer	3.32	NFE2L2	2.44249
	Tissue Development	5.91721	IL-8 Signaling	2.96	Stat1 dimer	2.30715
	Cellular Development	5.58503	Axonal Guidance Signaling	2.35	PAX7	2.29671
	Embryonic Development	5.53313	Fatty Acid Elongation in Mitochondria	2.31	PIAS3	2.13727
	Organ Development	5.53313	Inositol Phosphate Metabolism	2.19	EGR4	2
	Organismal Development	5.53313	HMGB1 Signaling	2.17	TARDBP	1.64207
	Tissue Morphology	5.33724	Breast Cancer Regulation by Stathmin1	2.11	LIMD1	1.64207
	Lymphoid Tissue Structure and Development	5.28067	Signaling by Rho Family GTPases	2.07	KLF11	1.64207
	Organ Morphology	5.18376	Cholecystokinin/Gastrin-mediated Signaling	2.04	FOSL1	1.56067
	Gene Expression	5.15428	BMP signaling pathway	2	RBPJ	1.41454
mmu-miR-2133	Behavior	3.36754	Butanoate Metabolism	2.54	HSF2	3.78516
	Cell Morphology	3.12552	Nicotinate and Nicotinamide Metabolism	2.07	MED30	3.34294
	Cellular Assembly and Organization	3.12552	RhoA Signaling	2	POU3F2	2.26922
	Embryonic Development	3.12552	Role of Tissue Factor in Cancer	2	PPARG	2.04287
	Nervous System Development and Function	3.12552	Synthesis and Degradation of Ketone Bodies	1.81	AHR	1.98716
	Antigen Presentation	2.85078	Inositol Phosphate Metabolism	1.74	POU3F3	1.84466
	Antimicrobial Response	2.85078	Ephrin Receptor Signaling	1.65	PPARα-RXRα	1.66959
	Carbohydrate Metabolism	2.85078	IL-8 Signaling	1.64	NCOA6	1.66959
	Cardiovascular Disease	2.85078	RhoGDI Signaling	1.64	ESRRB	1.6038
	Cell-To-Cell Signaling and Interaction	2.85078	Actin Cytoskeleton Signaling	1.46	CALR	1.51999
	Energy Production	2.85078	Signaling by Rho Family GTPases	1.41	N/A	N/A
	Inflammatory Response	2.85078	Role of RIG1-like Receptors in Antiviral Innate Immunity	1.34	N/A	N/A
mmu-miR-700	Cellular Function and Maintenance	3.54975	Role of CHK Proteins in Cell Cycle Checkpoint Control	1.56	Smad	1.9393
	Embryonic Development	3.15864	ATM Signaling	1.33	SMAD5	1.9393
	Nervous System Development and Function	3.15864	Glutamate Receptor Signaling	1.33	PTTG1	1.767
	Inflammatory Response	2.4828	Sphingolipid Metabolism	1.22	SMAD1	1.74232
	Immune Cell Trafficking	2.22841	VEGF Family Ligand-Receptor Interactions	1.21	CTNNB1	1.61798
mmu-miR-689	Hepatic System Development and Function	3.97062	RhoGDI Signaling	3.48	SREBF1	4.57187
	Tissue Morphology	3.97062	TREM1 Signaling	2.54	NfkB-RelA	3.60206
	Cell-To-Cell Signaling and Interaction	3.73993	Differential Regulation of Cytokine Production in Macrophages and T Helper Cells by IL-17A and IL-17F	2.46	HMGB1	3.32057
	Cellular Movement	3.73993	Differential Regulation of Cytokine Production in Intestinal Epithelial Cells by IL-17A and IL-17F	2.26	NFATC3	3.0511
	Hematological System Development and Function	3.73993	Role of Macrophages, Fibroblasts and Endothelial Cells in Rheumatoid Arthritis	2.24	BCL3	2.91009
	Hypersensitivity Response	3.73993	Phospholipase C Signaling	2.12	ZFP36	2.72816
	Immune Cell Trafficking	3.73993	Signaling by Rho Family GTPases	2.09	STAT6	2.49757
	Infectious Disease	3.73993	Glucocorticoid Receptor Signaling	1.89	NFATC2	2.32606
	Lipid Metabolism	3.73993	IL-8 Signaling	1.85	SP3	2.30452
	Small Molecule Biochemistry	3.73993	Cholecystokinin/Gastrin-mediated Signaling	1.77	HDAC10	2.22257
	Cellular Development	3.62342	Thrombin Signaling	1.71	LIMD1	2.22257
	Hematopoiesis	3.62342	Role of Cytokines in Mediating Communication between Immune Cells	1.7	CYLD	2.20482
	Cellular Function and Maintenance	3.22548	RhoA Signaling	1.65	HOXA7	2.12321
mmu-miR-2132	Cellular Development	4.96658	HER-2 Signaling in Breast Cancer	2.31	EPAS1	2.85699
	Cellular Growth and Proliferation	4.96658	VEGF Family Ligand-Receptor Interactions	2.31	CREB5	2.23136
	Hematological System Development and Function	4.96658	Role of JAK family kinases in IL-6-type Cytokine Signaling	2.24	BRD8	2.23136
	Hematopoiesis	4.96658	RAR Activation	2.14	RFC1	2.23136
	Lymphoid Tissue Structure and Development	4.96658	Oncostatin M Signaling	1.98	ARNT2	2.17005
	Hepatic System Development and Function	4.70774	Rac Signaling	1.94	SOX9	2.10237
mmu-miR-762	Cancer	2.80967	Crosstalk between Dendritic Cells and Natural Killer Cells	2.24	Rar	1.90309
	Cardiovascular Disease	2.80967	Synaptic Long Term Potentiation	1.96	IRF5	1.84466
	Cell Death	2.80967	Lysine Biosynthesis	1.86	NR2E1	1.41005
	Cellular Development	2.80967	CREB Signaling in Neurons	1.56	HMGB1	1.33913
	Cellular Growth and Proliferation	2.80967	Aminophosphonate Metabolism	1.51	N/A	N/A
	Endocrine System Development and Function	2.80967	Antiproliferative Role of TOB in T Cell Signaling	1.4	N/A	N/A
	Hematological Disease	2.80967	Methionine Metabolism	1.39	N/A	N/A
	Hematological System Development and Function	2.80967	cAMP-mediated signaling	1.39	N/A	N/A
