# Supplementary material for: Integrated Expression Profiles of mRNA and miRNA in Polarized Primary Murine Microglia
Source: PLoS One. 2013 Nov 11;8(11):e79416. doi: 10.1371/journal.pone.0079416 (PMC3823621; doi:10.1371/journal.pone.0079416)
Supplement: Table S4 — IL-4 miRNA Correlation Analysis Summary. (XLSX) [file pone.0079416.s007.xlsx]

## Sheet: Sheet1
Supplemental Table S4 - IL-4 miRNA Correlation Analysis Summary
miRNA	Corrleated Genes	TargetScan/ TarBase	miRanda	Non-correlated but common between Ingenuity/miRanda	Ingenuity w/Correlated genes	miRanda w/Correlated genes	Common Correlated Genes	Percent Target from Ingenity Correlated genes (%)	Percent Target from miRanda Correlated genes (%)	Percent Target from Common Correlated genes (%)
mmu-miR-449a	1483	1153	3335	342	51	201	28	5.32704	15.4417	1.88806
mmu-miR-295	183	1605	3667	540	14	28	6	10.929	18.5792	3.27869
mmu-miR-145	1328	1406	3387	366	76	176	48	9.33735	16.8675	3.61446
mmu-miR-297b-5p	1559	1037	4233	255	66	238	30	6.15779	17.1905	1.92431
mmu-miR-214	1303	1431	4296	364	80	211	21	7.75134	17.8051	1.61167
mmu-miR-124	1043	1862	3327	764	55	138	79	12.8476	20.8054	7.5743
mmu-miR-154-star	1572	833	2659	185	42	166	21	4.00763	11.8957	1.33588
mmu-miR-2133	1479	n/a	112	n/a	n/a	12	n/a	n/a	10.7143	0.811359
mmu-miR-384-5p	444	2092	4904	881	22	68	21	9.68468	20.045	4.72973
mmu-miR-2135	1539	n/a	2264	n/a	n/a	184	n/a	n/a	8.12721	11.9558
mmu-miR-3473	385	1385	4404	332	22	72	9	8.05195	21.039	2.33766
mmu-miR-326	1031	1232	3205	282	47	146	15	6.01358	15.6159	1.4549
mmu-miR-2132	1103	n/a	461	n/a	n/a	18	n/a	n/a	3.90456	1.63191
mmu-miR-133a	914	946	1817	304	37	69	14	5.57987	9.08096	1.53173
mmu-miR-383	354	618	2995	142	14	44	4	5.08475	13.5593	1.12994
mmu-miR-2861	1272	141	1740	76	8	93	7	1.17925	7.86164	0.550314
mmu-miR-2138	1444	n/a	2867	n/a	n/a	178	n/a	n/a	6.20858	12.3269
mmu-miR-1224	1205	651	2992	111	26	164	14	3.3195	14.7718	1.33588
mmu-miR-711	1172	1516	348	133	82	15	15	8.27645	2.55973	1.27986
							Average %	6.90318	13.267	3.27912
							Std Dev of %	3.16213	5.70875	3.52805
